# Supplementary material for: Synthesis and Evaluation of a Chitosan-Based Cationic Hydrogel with Strong Antifungal and Antibiofilm Activities Against Clinical Isolates of Candida auris
Source: Pharmaceuticals (Basel). 2025 Mar 31;18(4):506. doi: 10.3390/ph18040506 (PMC12030561; doi:10.3390/ph18040506)
Supplement: Supplementary file 1 [file pharmaceuticals-18-00506-s001.zip]

Archive with 1 entries (1 files):
- pharmaceuticals-3499712-supplementary.pdf
